# Supplementary material for: Effects of Chalcogen Atoms on Excited-State Double-Proton Transfer Behavior for 3,6-bis(4,5-Dihydroxyoxazo-2-yl)benzene-1,2-diol Derivatives: A Computational Investigation
Source: Molecules. 2024 Jan 17;29(2):461. doi: 10.3390/molecules29020461 (PMC10820863; doi:10.3390/molecules29020461)
Supplement: Supplementary file 1 [file molecules-29-00461-s001.zip]

Archive with 1 entries (1 files):
- molecules-2777449-supplementary.pdf
